# Supplementary material for: Cellular barcoding of protozoan pathogens reveals the within-host population dynamics of Toxoplasma gondii host colonization
Source: Cell Rep Methods. 2022 Aug 22;2(8):100274. doi: 10.1016/j.crmeth.2022.100274 (PMC9421581; doi:10.1016/j.crmeth.2022.100274)
Supplement: Table S2. Sequences of barcoding oligo nucleotides used; T. gondii (sheet 1) and T. brucei (sheet 2) — Used for STAR Methods ‘Generation of barcoded Toxoplasma gondii’ and ‘Generation of barcoded Trypanosoma brucei brucei’. [file mmc2.xlsx]

## Sheet: T. gondii
	Full barcoding oligonucleotide sequence		code	6 nt barcode
>Barcode1	GATGTGTCATACCATGGAGTTTCCtgaAAACACtagGGCGAGTCGATGGAAAGCGGCTTG		BC01	AAACAC
>Barcode2	GATGTGTCATACCATGGAGTTTCCtgaAAACCGtagGGCGAGTCGATGGAAAGCGGCTTG		BC02	AAACCG
>Barcode3	GATGTGTCATACCATGGAGTTTCCtgaAAACTCtagGGCGAGTCGATGGAAAGCGGCTTG		BC03	AAACTC
>Barcode4	GATGTGTCATACCATGGAGTTTCCtgaAAAGACtagGGCGAGTCGATGGAAAGCGGCTTG		BC04	AAAGAC
>Barcode5	GATGTGTCATACCATGGAGTTTCCtgaAAAGGCtagGGCGAGTCGATGGAAAGCGGCTTG		BC05	AAAGGC
>Barcode6	GATGTGTCATACCATGGAGTTTCCtgaAAAGTGtagGGCGAGTCGATGGAAAGCGGCTTG		BC06	AAAGTG
>Barcode7	GATGTGTCATACCATGGAGTTTCCtgaAACGTCtagGGCGAGTCGATGGAAAGCGGCTTG		BC07	AACGTC
>Barcode8	GATGTGTCATACCATGGAGTTTCCtgaAACTGAtagGGCGAGTCGATGGAAAGCGGCTTG		BC08	AACTGA
>Barcode9	GATGTGTCATACCATGGAGTTTCCtgaAAGAGAtagGGCGAGTCGATGGAAAGCGGCTTG		BC09	AAGAGA
>Barcode10	GATGTGTCATACCATGGAGTTTCCtgaAAGCACtagGGCGAGTCGATGGAAAGCGGCTTG		BC10	AAGCAC
>Barcode11	GATGTGTCATACCATGGAGTTTCCtgaAAGCTCtagGGCGAGTCGATGGAAAGCGGCTTG		BC11	AAGCTC
>Barcode12	GATGTGTCATACCATGGAGTTTCCtgaAAGGTGtagGGCGAGTCGATGGAAAGCGGCTTG		BC12	AAGGTG
>Barcode13	GATGTGTCATACCATGGAGTTTCCtgaAATACCtagGGCGAGTCGATGGAAAGCGGCTTG		BC13	AATACC
>Barcode14	GATGTGTCATACCATGGAGTTTCCtgaAATAGCtagGGCGAGTCGATGGAAAGCGGCTTG		BC14	AATAGC
>Barcode15	GATGTGTCATACCATGGAGTTTCCtgaACAAAGtagGGCGAGTCGATGGAAAGCGGCTTG		BC15	ACAAAG
>Barcode16	GATGTGTCATACCATGGAGTTTCCtgaACAACCtagGGCGAGTCGATGGAAAGCGGCTTG		BC16	ACAACC
>Barcode17	GATGTGTCATACCATGGAGTTTCCtgaACAGCAtagGGCGAGTCGATGGAAAGCGGCTTG		BC17	ACAGCA
>Barcode18	GATGTGTCATACCATGGAGTTTCCtgaACATGTtagGGCGAGTCGATGGAAAGCGGCTTG		BC18	ACATGT
>Barcode19	GATGTGTCATACCATGGAGTTTCCtgaACCATAtagGGCGAGTCGATGGAAAGCGGCTTG		BC19	ACCATA
>Barcode20	GATGTGTCATACCATGGAGTTTCCtgaACCTTTtagGGCGAGTCGATGGAAAGCGGCTTG		BC20	ACCTTT
>Barcode21	GATGTGTCATACCATGGAGTTTCCtgaACGGTTtagGGCGAGTCGATGGAAAGCGGCTTG		BC21	ACGGTT
>Barcode22	GATGTGTCATACCATGGAGTTTCCtgaACTCAAtagGGCGAGTCGATGGAAAGCGGCTTG		BC22	ACTCAA
>Barcode23	GATGTGTCATACCATGGAGTTTCCtgaACTTCCtagGGCGAGTCGATGGAAAGCGGCTTG		BC23	ACTTCC
>Barcode24	GATGTGTCATACCATGGAGTTTCCtgaAGAAACtagGGCGAGTCGATGGAAAGCGGCTTG		BC24	AGAAAC
>Barcode25	GATGTGTCATACCATGGAGTTTCCtgaAGAAGGtagGGCGAGTCGATGGAAAGCGGCTTG		BC25	AGAAGG
>Barcode26	GATGTGTCATACCATGGAGTTTCCtgaAGACGTtagGGCGAGTCGATGGAAAGCGGCTTG		BC26	AGACGT
>Barcode27	GATGTGTCATACCATGGAGTTTCCtgaAGGAAAtagGGCGAGTCGATGGAAAGCGGCTTG		BC27	AGGAAA
>Barcode28	GATGTGTCATACCATGGAGTTTCCtgaAGGTAAtagGGCGAGTCGATGGAAAGCGGCTTG		BC28	AGGTAA
>Barcode29	GATGTGTCATACCATGGAGTTTCCtgaAGTGGAtagGGCGAGTCGATGGAAAGCGGCTTG		BC29	AGTGGA
>Barcode30	GATGTGTCATACCATGGAGTTTCCtgaAGTTACtagGGCGAGTCGATGGAAAGCGGCTTG		BC30	AGTTAC
>Barcode31	GATGTGTCATACCATGGAGTTTCCtgaATCAACtagGGCGAGTCGATGGAAAGCGGCTTG		BC31	ATCAAC
>Barcode32	GATGTGTCATACCATGGAGTTTCCtgaATCTGAtagGGCGAGTCGATGGAAAGCGGCTTG		BC32	ATCTGA
>Barcode33	GATGTGTCATACCATGGAGTTTCCtgaATCTTCtagGGCGAGTCGATGGAAAGCGGCTTG		BC33	ATCTTC
>Barcode34	GATGTGTCATACCATGGAGTTTCCtgaATGCACtagGGCGAGTCGATGGAAAGCGGCTTG		BC34	ATGCAC
>Barcode35	GATGTGTCATACCATGGAGTTTCCtgaATGTTGtagGGCGAGTCGATGGAAAGCGGCTTG		BC35	ATGTTG
>Barcode36	GATGTGTCATACCATGGAGTTTCCtgaCAAACAtagGGCGAGTCGATGGAAAGCGGCTTG		BC36	CAAACA
>Barcode37	GATGTGTCATACCATGGAGTTTCCtgaCAATACtagGGCGAGTCGATGGAAAGCGGCTTG		BC37	CAATAC
>Barcode38	GATGTGTCATACCATGGAGTTTCCtgaCACAAGtagGGCGAGTCGATGGAAAGCGGCTTG		BC38	CACAAG
>Barcode39	GATGTGTCATACCATGGAGTTTCCtgaCACATTtagGGCGAGTCGATGGAAAGCGGCTTG		BC39	CACATT
>Barcode40	GATGTGTCATACCATGGAGTTTCCtgaCACGAAtagGGCGAGTCGATGGAAAGCGGCTTG		BC40	CACGAA
>Barcode41	GATGTGTCATACCATGGAGTTTCCtgaCAGTTGtagGGCGAGTCGATGGAAAGCGGCTTG		BC41	CAGTTG
>Barcode42	GATGTGTCATACCATGGAGTTTCCtgaCATCTAtagGGCGAGTCGATGGAAAGCGGCTTG		BC42	CATCTA
>Barcode43	GATGTGTCATACCATGGAGTTTCCtgaCCAAATtagGGCGAGTCGATGGAAAGCGGCTTG		BC43	CCAAAT
>Barcode44	GATGTGTCATACCATGGAGTTTCCtgaCCGTATtagGGCGAGTCGATGGAAAGCGGCTTG		BC44	CCGTAT
>Barcode45	GATGTGTCATACCATGGAGTTTCCtgaCCTAATtagGGCGAGTCGATGGAAAGCGGCTTG		BC45	CCTAAT
>Barcode46	GATGTGTCATACCATGGAGTTTCCtgaCGCAAAtagGGCGAGTCGATGGAAAGCGGCTTG		BC46	CGCAAA
>Barcode47	GATGTGTCATACCATGGAGTTTCCtgaCGTTTCtagGGCGAGTCGATGGAAAGCGGCTTG		BC47	CGTTTC
>Barcode48	GATGTGTCATACCATGGAGTTTCCtgaCTAAAGtagGGCGAGTCGATGGAAAGCGGCTTG		BC48	CTAAAG
>Barcode49	GATGTGTCATACCATGGAGTTTCCtgaCTATGGtagGGCGAGTCGATGGAAAGCGGCTTG		BC49	CTATGG
>Barcode50	GATGTGTCATACCATGGAGTTTCCtgaCTCATGtagGGCGAGTCGATGGAAAGCGGCTTG		BC50	CTCATG
>Barcode51	GATGTGTCATACCATGGAGTTTCCtgaCTCCTTtagGGCGAGTCGATGGAAAGCGGCTTG		BC51	CTCCTT
>Barcode52	GATGTGTCATACCATGGAGTTTCCtgaCTGAAGtagGGCGAGTCGATGGAAAGCGGCTTG		BC52	CTGAAG
>Barcode53	GATGTGTCATACCATGGAGTTTCCtgaCTGGTAtagGGCGAGTCGATGGAAAGCGGCTTG		BC53	CTGGTA
>Barcode54	GATGTGTCATACCATGGAGTTTCCtgaCTTCCAtagGGCGAGTCGATGGAAAGCGGCTTG		BC54	CTTCCA
>Barcode55	GATGTGTCATACCATGGAGTTTCCtgaCTTCGAtagGGCGAGTCGATGGAAAGCGGCTTG		BC55	CTTCGA
>Barcode56	GATGTGTCATACCATGGAGTTTCCtgaCTTGACtagGGCGAGTCGATGGAAAGCGGCTTG		BC56	CTTGAC
>Barcode57	GATGTGTCATACCATGGAGTTTCCtgaCTTGTTtagGGCGAGTCGATGGAAAGCGGCTTG		BC57	CTTGTT
>Barcode58	GATGTGTCATACCATGGAGTTTCCtgaCTTTAGtagGGCGAGTCGATGGAAAGCGGCTTG		BC58	CTTTAG
>Barcode59	GATGTGTCATACCATGGAGTTTCCtgaGAAACCtagGGCGAGTCGATGGAAAGCGGCTTG		BC59	GAAACC
>Barcode60	GATGTGTCATACCATGGAGTTTCCtgaGAAAGGtagGGCGAGTCGATGGAAAGCGGCTTG		BC60	GAAAGG
>Barcode61	GATGTGTCATACCATGGAGTTTCCtgaGAAATCtagGGCGAGTCGATGGAAAGCGGCTTG		BC61	GAAATC
>Barcode62	GATGTGTCATACCATGGAGTTTCCtgaGAACAGtagGGCGAGTCGATGGAAAGCGGCTTG		BC62	GAACAG
>Barcode63	GATGTGTCATACCATGGAGTTTCCtgaGAAGAAtagGGCGAGTCGATGGAAAGCGGCTTG		BC63	GAAGAA
>Barcode64	GATGTGTCATACCATGGAGTTTCCtgaGACAATtagGGCGAGTCGATGGAAAGCGGCTTG		BC64	GACAAT
>Barcode65	GATGTGTCATACCATGGAGTTTCCtgaGAGATAtagGGCGAGTCGATGGAAAGCGGCTTG		BC65	GAGATA
>Barcode66	GATGTGTCATACCATGGAGTTTCCtgaGATACCtagGGCGAGTCGATGGAAAGCGGCTTG		BC66	GATACC
>Barcode67	GATGTGTCATACCATGGAGTTTCCtgaGATATGtagGGCGAGTCGATGGAAAGCGGCTTG		BC67	GATATG
>Barcode68	GATGTGTCATACCATGGAGTTTCCtgaGATGAAtagGGCGAGTCGATGGAAAGCGGCTTG		BC68	GATGAA
>Barcode69	GATGTGTCATACCATGGAGTTTCCtgaGATTTCtagGGCGAGTCGATGGAAAGCGGCTTG		BC69	GATTTC
>Barcode70	GATGTGTCATACCATGGAGTTTCCtgaGCACTAtagGGCGAGTCGATGGAAAGCGGCTTG		BC70	GCACTA
>Barcode71	GATGTGTCATACCATGGAGTTTCCtgaGCGTTTtagGGCGAGTCGATGGAAAGCGGCTTG		BC71	GCGTTT
>Barcode72	GATGTGTCATACCATGGAGTTTCCtgaGCTAAGtagGGCGAGTCGATGGAAAGCGGCTTG		BC72	GCTAAG
>Barcode73	GATGTGTCATACCATGGAGTTTCCtgaGCTCTTtagGGCGAGTCGATGGAAAGCGGCTTG		BC73	GCTCTT
>Barcode74	GATGTGTCATACCATGGAGTTTCCtgaGCTGTAtagGGCGAGTCGATGGAAAGCGGCTTG		BC74	GCTGTA
>Barcode75	GATGTGTCATACCATGGAGTTTCCtgaGGTCTAtagGGCGAGTCGATGGAAAGCGGCTTG		BC75	GGTCTA
>Barcode76	GATGTGTCATACCATGGAGTTTCCtgaGGTTTCtagGGCGAGTCGATGGAAAGCGGCTTG		BC76	GGTTTC
>Barcode77	GATGTGTCATACCATGGAGTTTCCtgaGTAATCtagGGCGAGTCGATGGAAAGCGGCTTG		BC77	GTAATC
>Barcode78	GATGTGTCATACCATGGAGTTTCCtgaGTACAAtagGGCGAGTCGATGGAAAGCGGCTTG		BC78	GTACAA
>Barcode79	GATGTGTCATACCATGGAGTTTCCtgaGTAGAGtagGGCGAGTCGATGGAAAGCGGCTTG		BC79	GTAGAG
>Barcode80	GATGTGTCATACCATGGAGTTTCCtgaGTGATCtagGGCGAGTCGATGGAAAGCGGCTTG		BC80	GTGATC
>Barcode81	GATGTGTCATACCATGGAGTTTCCtgaGTTAGTtagGGCGAGTCGATGGAAAGCGGCTTG		BC81	GTTAGT
>Barcode82	GATGTGTCATACCATGGAGTTTCCtgaGTTCACtagGGCGAGTCGATGGAAAGCGGCTTG		BC82	GTTCAC
>Barcode83	GATGTGTCATACCATGGAGTTTCCtgaGTTGCTtagGGCGAGTCGATGGAAAGCGGCTTG		BC83	GTTGCT
>Barcode84	GATGTGTCATACCATGGAGTTTCCtgaGTTTGGtagGGCGAGTCGATGGAAAGCGGCTTG		BC84	GTTTGG
>Barcode85	GATGTGTCATACCATGGAGTTTCCtgaTAACCCtagGGCGAGTCGATGGAAAGCGGCTTG		BC85	TAACCC
>Barcode86	GATGTGTCATACCATGGAGTTTCCtgaTAAGCCtagGGCGAGTCGATGGAAAGCGGCTTG		BC86	TAAGCC
>Barcode87	GATGTGTCATACCATGGAGTTTCCtgaTAAGGCtagGGCGAGTCGATGGAAAGCGGCTTG		BC87	TAAGGC
>Barcode88	GATGTGTCATACCATGGAGTTTCCtgaTACAGAtagGGCGAGTCGATGGAAAGCGGCTTG		BC88	TACAGA
>Barcode89	GATGTGTCATACCATGGAGTTTCCtgaTACTCAtagGGCGAGTCGATGGAAAGCGGCTTG		BC89	TACTCA
>Barcode90	GATGTGTCATACCATGGAGTTTCCtgaTAGAACtagGGCGAGTCGATGGAAAGCGGCTTG		BC90	TAGAAC
>Barcode91	GATGTGTCATACCATGGAGTTTCCtgaTAGCGAtagGGCGAGTCGATGGAAAGCGGCTTG		BC91	TAGCGA
>Barcode92	GATGTGTCATACCATGGAGTTTCCtgaTAGTCTtagGGCGAGTCGATGGAAAGCGGCTTG		BC92	TAGTCT
>Barcode93	GATGTGTCATACCATGGAGTTTCCtgaTATGCCtagGGCGAGTCGATGGAAAGCGGCTTG		BC93	TATGCC
>Barcode94	GATGTGTCATACCATGGAGTTTCCtgaTATTGGtagGGCGAGTCGATGGAAAGCGGCTTG		BC94	TATTGG
>Barcode95	GATGTGTCATACCATGGAGTTTCCtgaTCAAAGtagGGCGAGTCGATGGAAAGCGGCTTG		BC95	TCAAAG
>Barcode96	GATGTGTCATACCATGGAGTTTCCtgaTCAGTCtagGGCGAGTCGATGGAAAGCGGCTTG		BC96	TCAGTC

## Sheet: T. brucei
	Full barcoding oligonucleotide sequence		code	6 nt barcode
>Barcode1	TGCAATCAGAAGACGAGGTTTAAGtagAAACACtgaCTCACACTAACCGTTTCGATTTAC		BC01	AAACAC
>Barcode2	TGCAATCAGAAGACGAGGTTTAAGtagAAACCGtgaCTCACACTAACCGTTTCGATTTAC		BC02	AAACCG
>Barcode3	TGCAATCAGAAGACGAGGTTTAAGtagAAACTCtgaCTCACACTAACCGTTTCGATTTAC		BC03	AAACTC
>Barcode4	TGCAATCAGAAGACGAGGTTTAAGtagAAAGACtgaCTCACACTAACCGTTTCGATTTAC		BC04	AAAGAC
>Barcode5	TGCAATCAGAAGACGAGGTTTAAGtagAAAGGCtgaCTCACACTAACCGTTTCGATTTAC		BC05	AAAGGC
>Barcode6	TGCAATCAGAAGACGAGGTTTAAGtagAAAGTGtgaCTCACACTAACCGTTTCGATTTAC		BC06	AAAGTG
>Barcode7	TGCAATCAGAAGACGAGGTTTAAGtagAACGTCtgaCTCACACTAACCGTTTCGATTTAC		BC07	AACGTC
>Barcode8	TGCAATCAGAAGACGAGGTTTAAGtagAACTGAtgaCTCACACTAACCGTTTCGATTTAC		BC08	AACTGA
>Barcode9	TGCAATCAGAAGACGAGGTTTAAGtagAAGAGAtgaCTCACACTAACCGTTTCGATTTAC		BC09	AAGAGA
>Barcode10	TGCAATCAGAAGACGAGGTTTAAGtagAAGCACtgaCTCACACTAACCGTTTCGATTTAC		BC10	AAGCAC
>Barcode11	TGCAATCAGAAGACGAGGTTTAAGtagAAGCTCtgaCTCACACTAACCGTTTCGATTTAC		BC11	AAGCTC
>Barcode12	TGCAATCAGAAGACGAGGTTTAAGtagAAGGTGtgaCTCACACTAACCGTTTCGATTTAC		BC12	AAGGTG
>Barcode13	TGCAATCAGAAGACGAGGTTTAAGtagAATACCtgaCTCACACTAACCGTTTCGATTTAC		BC13	AATACC
>Barcode14	TGCAATCAGAAGACGAGGTTTAAGtagAATAGCtgaCTCACACTAACCGTTTCGATTTAC		BC14	AATAGC
>Barcode15	TGCAATCAGAAGACGAGGTTTAAGtagACAAAGtgaCTCACACTAACCGTTTCGATTTAC		BC15	ACAAAG
>Barcode16	TGCAATCAGAAGACGAGGTTTAAGtagACAACCtgaCTCACACTAACCGTTTCGATTTAC		BC16	ACAACC
>Barcode17	TGCAATCAGAAGACGAGGTTTAAGtagACAGCAtgaCTCACACTAACCGTTTCGATTTAC		BC17	ACAGCA
>Barcode18	TGCAATCAGAAGACGAGGTTTAAGtagACATGTtgaCTCACACTAACCGTTTCGATTTAC		BC18	ACATGT
>Barcode19	TGCAATCAGAAGACGAGGTTTAAGtagACCATAtgaCTCACACTAACCGTTTCGATTTAC		BC19	ACCATA
>Barcode20	TGCAATCAGAAGACGAGGTTTAAGtagACCTTTtgaCTCACACTAACCGTTTCGATTTAC		BC20	ACCTTT
>Barcode21	TGCAATCAGAAGACGAGGTTTAAGtagACGGTTtgaCTCACACTAACCGTTTCGATTTAC		BC21	ACGGTT
>Barcode22	TGCAATCAGAAGACGAGGTTTAAGtagACTCAAtgaCTCACACTAACCGTTTCGATTTAC		BC22	ACTCAA
>Barcode23	TGCAATCAGAAGACGAGGTTTAAGtagACTTCCtgaCTCACACTAACCGTTTCGATTTAC		BC23	ACTTCC
>Barcode24	TGCAATCAGAAGACGAGGTTTAAGtagAGAAACtgaCTCACACTAACCGTTTCGATTTAC		BC24	AGAAAC
>Barcode25	TGCAATCAGAAGACGAGGTTTAAGtagAGAAGGtgaCTCACACTAACCGTTTCGATTTAC		BC25	AGAAGG
>Barcode26	TGCAATCAGAAGACGAGGTTTAAGtagAGACGTtgaCTCACACTAACCGTTTCGATTTAC		BC26	AGACGT
>Barcode27	TGCAATCAGAAGACGAGGTTTAAGtagAGGAAAtgaCTCACACTAACCGTTTCGATTTAC		BC27	AGGAAA
>Barcode28	TGCAATCAGAAGACGAGGTTTAAGtagAGGTAAtgaCTCACACTAACCGTTTCGATTTAC		BC28	AGGTAA
>Barcode29	TGCAATCAGAAGACGAGGTTTAAGtagAGTGGAtgaCTCACACTAACCGTTTCGATTTAC		BC29	AGTGGA
>Barcode30	TGCAATCAGAAGACGAGGTTTAAGtagAGTTACtgaCTCACACTAACCGTTTCGATTTAC		BC30	AGTTAC
>Barcode31	TGCAATCAGAAGACGAGGTTTAAGtagATCAACtgaCTCACACTAACCGTTTCGATTTAC		BC31	ATCAAC
>Barcode32	TGCAATCAGAAGACGAGGTTTAAGtagATCTGAtgaCTCACACTAACCGTTTCGATTTAC		BC32	ATCTGA
>Barcode33	TGCAATCAGAAGACGAGGTTTAAGtagATCTTCtgaCTCACACTAACCGTTTCGATTTAC		BC33	ATCTTC
>Barcode34	TGCAATCAGAAGACGAGGTTTAAGtagATGCACtgaCTCACACTAACCGTTTCGATTTAC		BC34	ATGCAC
>Barcode35	TGCAATCAGAAGACGAGGTTTAAGtagATGTTGtgaCTCACACTAACCGTTTCGATTTAC		BC35	ATGTTG
>Barcode36	TGCAATCAGAAGACGAGGTTTAAGtagCAAACAtgaCTCACACTAACCGTTTCGATTTAC		BC36	CAAACA
>Barcode37	TGCAATCAGAAGACGAGGTTTAAGtagCAATACtgaCTCACACTAACCGTTTCGATTTAC		BC37	CAATAC
>Barcode38	TGCAATCAGAAGACGAGGTTTAAGtagCACAAGtgaCTCACACTAACCGTTTCGATTTAC		BC38	CACAAG
>Barcode39	TGCAATCAGAAGACGAGGTTTAAGtagCACATTtgaCTCACACTAACCGTTTCGATTTAC		BC39	CACATT
>Barcode40	TGCAATCAGAAGACGAGGTTTAAGtagCACGAAtgaCTCACACTAACCGTTTCGATTTAC		BC40	CACGAA
>Barcode41	TGCAATCAGAAGACGAGGTTTAAGtagCAGTTGtgaCTCACACTAACCGTTTCGATTTAC		BC41	CAGTTG
>Barcode42	TGCAATCAGAAGACGAGGTTTAAGtagCATCTAtgaCTCACACTAACCGTTTCGATTTAC		BC42	CATCTA
>Barcode43	TGCAATCAGAAGACGAGGTTTAAGtagCCAAATtgaCTCACACTAACCGTTTCGATTTAC		BC43	CCAAAT
>Barcode44	TGCAATCAGAAGACGAGGTTTAAGtagCCGTATtgaCTCACACTAACCGTTTCGATTTAC		BC44	CCGTAT
>Barcode45	TGCAATCAGAAGACGAGGTTTAAGtagCCTAATtgaCTCACACTAACCGTTTCGATTTAC		BC45	CCTAAT
>Barcode46	TGCAATCAGAAGACGAGGTTTAAGtagCGCAAAtgaCTCACACTAACCGTTTCGATTTAC		BC46	CGCAAA
>Barcode47	TGCAATCAGAAGACGAGGTTTAAGtagCGTTTCtgaCTCACACTAACCGTTTCGATTTAC		BC47	CGTTTC
>Barcode48	TGCAATCAGAAGACGAGGTTTAAGtagCTAAAGtgaCTCACACTAACCGTTTCGATTTAC		BC48	CTAAAG
>Barcode49	TGCAATCAGAAGACGAGGTTTAAGtagCTATGGtgaCTCACACTAACCGTTTCGATTTAC		BC49	CTATGG
>Barcode50	TGCAATCAGAAGACGAGGTTTAAGtagCTCATGtgaCTCACACTAACCGTTTCGATTTAC		BC50	CTCATG
>Barcode51	TGCAATCAGAAGACGAGGTTTAAGtagCTCCTTtgaCTCACACTAACCGTTTCGATTTAC		BC51	CTCCTT
>Barcode52	TGCAATCAGAAGACGAGGTTTAAGtagCTGAAGtgaCTCACACTAACCGTTTCGATTTAC		BC52	CTGAAG
>Barcode53	TGCAATCAGAAGACGAGGTTTAAGtagCTGGTAtgaCTCACACTAACCGTTTCGATTTAC		BC53	CTGGTA
>Barcode54	TGCAATCAGAAGACGAGGTTTAAGtagCTTCCAtgaCTCACACTAACCGTTTCGATTTAC		BC54	CTTCCA
>Barcode55	TGCAATCAGAAGACGAGGTTTAAGtagCTTCGAtgaCTCACACTAACCGTTTCGATTTAC		BC55	CTTCGA
>Barcode56	TGCAATCAGAAGACGAGGTTTAAGtagCTTGACtgaCTCACACTAACCGTTTCGATTTAC		BC56	CTTGAC
>Barcode57	TGCAATCAGAAGACGAGGTTTAAGtagCTTGTTtgaCTCACACTAACCGTTTCGATTTAC		BC57	CTTGTT
>Barcode58	TGCAATCAGAAGACGAGGTTTAAGtagCTTTAGtgaCTCACACTAACCGTTTCGATTTAC		BC58	CTTTAG
>Barcode59	TGCAATCAGAAGACGAGGTTTAAGtagGAAACCtgaCTCACACTAACCGTTTCGATTTAC		BC59	GAAACC
>Barcode60	TGCAATCAGAAGACGAGGTTTAAGtagGAAAGGtgaCTCACACTAACCGTTTCGATTTAC		BC60	GAAAGG
>Barcode61	TGCAATCAGAAGACGAGGTTTAAGtagGAAATCtgaCTCACACTAACCGTTTCGATTTAC		BC61	GAAATC
>Barcode62	TGCAATCAGAAGACGAGGTTTAAGtagGAACAGtgaCTCACACTAACCGTTTCGATTTAC		BC62	GAACAG
>Barcode63	TGCAATCAGAAGACGAGGTTTAAGtagGAAGAAtgaCTCACACTAACCGTTTCGATTTAC		BC63	GAAGAA
>Barcode64	TGCAATCAGAAGACGAGGTTTAAGtagGACAATtgaCTCACACTAACCGTTTCGATTTAC		BC64	GACAAT
>Barcode65	TGCAATCAGAAGACGAGGTTTAAGtagGAGATAtgaCTCACACTAACCGTTTCGATTTAC		BC65	GAGATA
>Barcode66	TGCAATCAGAAGACGAGGTTTAAGtagGATACCtgaCTCACACTAACCGTTTCGATTTAC		BC66	GATACC
>Barcode67	TGCAATCAGAAGACGAGGTTTAAGtagGATATGtgaCTCACACTAACCGTTTCGATTTAC		BC67	GATATG
>Barcode68	TGCAATCAGAAGACGAGGTTTAAGtagGATGAAtgaCTCACACTAACCGTTTCGATTTAC		BC68	GATGAA
>Barcode69	TGCAATCAGAAGACGAGGTTTAAGtagGATTTCtgaCTCACACTAACCGTTTCGATTTAC		BC69	GATTTC
>Barcode70	TGCAATCAGAAGACGAGGTTTAAGtagGCACTAtgaCTCACACTAACCGTTTCGATTTAC		BC70	GCACTA
>Barcode71	TGCAATCAGAAGACGAGGTTTAAGtagGCGTTTtgaCTCACACTAACCGTTTCGATTTAC		BC71	GCGTTT
>Barcode72	TGCAATCAGAAGACGAGGTTTAAGtagGCTAAGtgaCTCACACTAACCGTTTCGATTTAC		BC72	GCTAAG
>Barcode73	TGCAATCAGAAGACGAGGTTTAAGtagGCTCTTtgaCTCACACTAACCGTTTCGATTTAC		BC73	GCTCTT
>Barcode74	TGCAATCAGAAGACGAGGTTTAAGtagGCTGTAtgaCTCACACTAACCGTTTCGATTTAC		BC74	GCTGTA
>Barcode75	TGCAATCAGAAGACGAGGTTTAAGtagGGTCTAtgaCTCACACTAACCGTTTCGATTTAC		BC75	GGTCTA
>Barcode76	TGCAATCAGAAGACGAGGTTTAAGtagGGTTTCtgaCTCACACTAACCGTTTCGATTTAC		BC76	GGTTTC
>Barcode77	TGCAATCAGAAGACGAGGTTTAAGtagGTAATCtgaCTCACACTAACCGTTTCGATTTAC		BC77	GTAATC
>Barcode78	TGCAATCAGAAGACGAGGTTTAAGtagGTACAAtgaCTCACACTAACCGTTTCGATTTAC		BC78	GTACAA
>Barcode79	TGCAATCAGAAGACGAGGTTTAAGtagGTAGAGtgaCTCACACTAACCGTTTCGATTTAC		BC79	GTAGAG
>Barcode80	TGCAATCAGAAGACGAGGTTTAAGtagGTGATCtgaCTCACACTAACCGTTTCGATTTAC		BC80	GTGATC
>Barcode81	TGCAATCAGAAGACGAGGTTTAAGtagGTTAGTtgaCTCACACTAACCGTTTCGATTTAC		BC81	GTTAGT
>Barcode82	TGCAATCAGAAGACGAGGTTTAAGtagGTTCACtgaCTCACACTAACCGTTTCGATTTAC		BC82	GTTCAC
>Barcode83	TGCAATCAGAAGACGAGGTTTAAGtagGTTGCTtgaCTCACACTAACCGTTTCGATTTAC		BC83	GTTGCT
>Barcode84	TGCAATCAGAAGACGAGGTTTAAGtagGTTTGGtgaCTCACACTAACCGTTTCGATTTAC		BC84	GTTTGG
>Barcode85	TGCAATCAGAAGACGAGGTTTAAGtagTAACCCtgaCTCACACTAACCGTTTCGATTTAC		BC85	TAACCC
>Barcode86	TGCAATCAGAAGACGAGGTTTAAGtagTAAGCCtgaCTCACACTAACCGTTTCGATTTAC		BC86	TAAGCC
>Barcode87	TGCAATCAGAAGACGAGGTTTAAGtagTAAGGCtgaCTCACACTAACCGTTTCGATTTAC		BC87	TAAGGC
>Barcode88	TGCAATCAGAAGACGAGGTTTAAGtagTACAGAtgaCTCACACTAACCGTTTCGATTTAC		BC88	TACAGA
>Barcode89	TGCAATCAGAAGACGAGGTTTAAGtagTACTCAtgaCTCACACTAACCGTTTCGATTTAC		BC89	TACTCA
>Barcode90	TGCAATCAGAAGACGAGGTTTAAGtagTAGAACtgaCTCACACTAACCGTTTCGATTTAC		BC90	TAGAAC
>Barcode91	TGCAATCAGAAGACGAGGTTTAAGtagTAGCGAtgaCTCACACTAACCGTTTCGATTTAC		BC91	TAGCGA
>Barcode92	TGCAATCAGAAGACGAGGTTTAAGtagTAGTCTtgaCTCACACTAACCGTTTCGATTTAC		BC92	TAGTCT
>Barcode93	TGCAATCAGAAGACGAGGTTTAAGtagTATGCCtgaCTCACACTAACCGTTTCGATTTAC		BC93	TATGCC
>Barcode94	TGCAATCAGAAGACGAGGTTTAAGtagTATTGGtgaCTCACACTAACCGTTTCGATTTAC		BC94	TATTGG
>Barcode95	TGCAATCAGAAGACGAGGTTTAAGtagTCAAAGtgaCTCACACTAACCGTTTCGATTTAC		BC95	TCAAAG
>Barcode96	TGCAATCAGAAGACGAGGTTTAAGtagTCAGTCtgaCTCACACTAACCGTTTCGATTTAC		BC96	TCAGTC
