# Supplementary material for: Cellular barcoding of protozoan pathogens reveals the within-host population dynamics of Toxoplasma gondii host colonization
Source: Cell Rep Methods. 2022 Aug 22;2(8):100274. doi: 10.1016/j.crmeth.2022.100274 (PMC9421581; doi:10.1016/j.crmeth.2022.100274)
Supplement: Table S3. Raw data from all NGS experiments in all figures and supplemental figures in this study [file mmc3.xlsx]

## Sheet: Serial Dilution
BC	Input	Output
1	152543	339594
2	37639	260902
3	33175	254884
4	44239	390655
5	41129	387472
6	57640	292329
7	43628	329871
8	47545	392847
9	56025	139586
10	58602	76547
11	31716	134357
12	51836	124539
13	133590	142756
14	28488	140741
15	39548	158124
16	42051	170555
17	37367	81052
18	29491	44398
19	43403	65103
20	28690	72303
21	44753	48450
22	21452	61572
23	18578	57321
24	35599	96932
25	136430	34291
26	40720	37058
27	43669	27613
28	47934	21108
29	33874	36703
30	27908	32259
31	34034	32321
32	40540	45946
33	35334	20386
34	34387	16009
35	35320	27344
36	33713	13943
37	179752	20358
38	35672	10007
39	22653	14093
40	39533	24152
41	44000	10826
42	52949	15413
43	44181	9043
44	27549	10567
45	31339	14114
46	43947	11355
47	32292	10633
48	59320	11646
49	161679	6261
50	52582	7047
51	18936	3501
52	33910	5706
53	48747	2449
54	28620	3892
55	60139	6001
56	38564	7930
57	44111	2648
58	36517	4549
59	35775	1581
60	42139	1228
61	115329	28731
62	15870	1042
63	36104	2294
64	38584	2815
65	37032	1530
66	32225	1689
67	37926	2423
68	31543	1395
69	47444	2284
70	37260	1165
71	31034	1333
72	44771	1302
73	119269	754
74	10431	4252
75	31170	4578
76	40250	601
77	44839	402
78	38010	1258
79	53074	499
80	34066	1980
81	34612	506
82	50843	924
83	39490	5661
84	53024	563
85	63612	1565
86	41804	255
87	43366	22
88	38317	393
89	36597	1376
90	52663	3269
91	61788	9001
92	42150	1127
93	45088	913
94	70010	1302
95	42674	382
96	44935	2579

## Sheet: RH Pool TF Data
# Barcode	Count
1	184668
2	251838
3	107577
4	228432
5	193067
6	11468
7	6829
8	3580
9	23099
10	24143
11	30482
12	286432
13	17161
14	19266
15	779649
16	19290
17	20359
18	9679
19	3515
20	16944
21	18704
22	16613
23	13567
24	472476
25	32903
26	15716
27	25151
28	11604
29	14020
30	12347
31	280497
32	3394
33	26828
34	24204
35	22881
36	19804
37	20391
38	466541
39	3995
40	13626
41	47744
42	16340
43	19189
44	20115
45	11267
46	46357
47	26218
48	15256
49	5409
50	343198
51	10577
52	25303
53	20641
54	9717
55	64
56	125
57	12509
58	655855
59	21974
60	35614
61	10162
62	3792
63	7908
64	12109
65	55223
66	10647
67	18755
68	7778
69	23421
70	445089
71	9786
72	375649
73	21428
74	17346
75	36342
76	19908
77	22764
78	21322
79	16274
80	14395
81	17963
82	24643
83	12221
84	10344
85	473921
86	243196
87	558190
88	646745
89	12811
90	44898
91	7413
92	17278
93	644040
94	929730
95	22384
96	504984
TOTAL	10417071

## Sheet: Pru Pool TF Data
# Barcode	Count
1	59174
2	45583
3	64652
4	68282
5	65868
6	7478
7	8104
8	9722
9	5659
10	15998
11	4622
12	102419
13	7754
14	13535
15	224468
16	18366
17	19878
18	10953
19	86026
20	7239
21	7545
22	4452
23	595
24	132746
25	24705
26	88186
27	8147
28	10242
29	9528
30	3577
31	108825
32	13133
33	3791
34	106736
35	20984
36	9801
37	9096
38	148523
39	15123
40	4986
41	29403
42	13037
43	6296
44	14475
45	5438
46	127162
47	8293
48	13782
49	10840
50	146973
51	368
52	3203
53	11291
54	2181
55	5618
56	6620
57	8815
58	246669
59	6691
60	27572
61	3722
62	11471
63	9854
64	5171
65	11079
66	2816
67	6703
68	14645
69	25246
70	134045
71	18626
72	122515
73	3243
74	3508
75	13442
76	19989
77	15080
78	119112
79	6628
80	10183
81	20024
82	81461
83	2979
84	7802
85	179845
86	69015
87	221784
88	178634
89	4461
90	8456
91	17506
92	11105
93	193418
94	256629
95	16801
96	183770
TOTAL	4281996

## Sheet: In Vitro Stability
	P1	P2	P3	P4	P5	P6
1	44763	38837	22317	23919	33524	38521
2	173042	187181	80372	84604	119558	92004
3	136204	148839	90238	76559	90186	62108
4	187329	252214	140337	130527	201380	212639
5	149135	170630	100871	85962	117631	129445
6	193413	197344	108471	96607	137030	131940
7	194375	159619	101643	94029	140991	120645
8	175587	173066	109468	95294	115592	110236
9	198910	229854	115805	99104	125988	116276
10	188751	205057	102173	98174	135022	121425
11	7599	9701	4572	4377	8334	7104
12	132644	127475	73882	64409	92435	65179
13	105159	119907	81768	52178	77557	73597
14	173209	182738	101050	92132	116379	113483
15	266108	348735	170249	178497	247516	266211
16	270431	335545	180606	165998	222492	244328
17	364367	387165	219485	206801	269112	262775
18	205656	208708	115681	109939	142885	142577
19	201937	168912	110530	93540	123154	105296
20	189874	209694	111914	106527	147805	139500
21	277989	268590	137462	122070	154482	143249
22	103102	95274	56646	50161	69012	54111
23	145481	168057	82537	64963	87098	58350
24	124662	152144	66372	71212	82856	76154
25	240164	192270	84574	76620	86969	88747
26	208611	252765	157010	126790	192700	179571
27	208787	262773	125476	106260	153277	136262
28	2653	14592	4108	5040	6494	9141
29	217153	231807	154072	119791	167879	173537
30	173561	222148	126281	101620	124678	120369
31	326318	333346	171649	147286	204624	203508
32	271453	324351	160970	148177	207634	224758
33	197799	231441	132616	101445	135920	102032
34	316	376	218	119	179	617
35	7861	5757	3307	3829	3334	1796
36	296281	272015	149069	126630	128403	86534
37	26061	37353	16345	13435	23855	14760
38	140530	162234	84087	66101	80142	55525
39	25990	44432	25180	19518	38743	39670
40	107805	135052	71113	77683	103114	96796
41	120968	143920	63390	57371	90409	88587
42	122567	125003	69430	59214	95846	92914
43	93921	109921	64543	60003	89874	95767
44	97832	113302	52401	59256	76117	67016
45	227	5788	121	111	181	579
46	12016	11152	4839	6971	8257	10537
47	85168	71654	45067	24985	28040	6676
48	31104	51462	22278	21551	31902	35241
49	47	51	40	22	17	25
50	255851	251376	139871	114148	155201	107939
51	52914	72648	32978	35896	50518	53959
52	209867	237177	124897	127409	199315	203994
53	237901	249992	134794	124097	147080	129322
54	139535	147407	82309	62159	104970	102327
55	231645	244498	123631	112182	159773	118811
56	240204	282737	155440	124228	161981	145132
57	152200	166101	95264	72254	90425	79408
58	3176	4433	1506	2563	4199	4615
59	39501	57564	25515	24207	37655	36276
60	563	62	29	21	221	35
61	128290	147759	80407	63614	77573	61477
62	208354	224361	133116	137963	208371	218509
63	252051	274715	149658	121241	166083	133670
64	2370	2663	3135	1783	3128	3034
65	212063	267535	142015	113035	146723	115185
66	296802	331050	173054	146477	215900	176267
67	194334	259629	132229	132843	163997	184771
68	221604	288202	130777	131878	155697	146843
69	121570	147324	70604	51755	73496	65559
70	264597	285932	143801	127487	164719	126336
71	2108	127	60	123	800	507
72	210458	172567	91755	77997	113075	90731
73	125458	128373	68358	61750	78366	73201
74	158856	170121	113403	84649	122690	98935
75	203955	239360	117785	114906	153986	143772
76	169952	215629	97675	86214	103493	76969
77	178838	226044	127674	113168	132958	121528
78	298108	268273	153711	131593	162953	122886
79	222151	203662	119248	127599	175853	194017
80	165693	202231	130400	90427	119812	94582
81	119413	153054	80808	63278	78614	80840
82	100	123	89	24	54	48
83	238678	238733	142240	107818	147358	104408
84	188131	179084	106028	93613	109204	91555
85	60617	92205	37094	38917	54555	49276
86	171409	166933	119275	87761	104820	82643
87	198137	218934	117326	120135	125737	111474
88	123888	148128	88907	77370	99014	95771
89	121625	133765	75561	65333	77031	79562
90	122494	119290	79655	60419	71544	64491
91	271	616	1165	2140	3244	2398
92	2177	1767	889	1440	5327	5194
93	98649	112737	65554	55945	83894	89902
94	13391	17736	7578	6935	11416	11622
95	143727	159310	104534	93443	129601	125547
96	101092	115579	64488	63596	84092	86514

## Sheet: In Vivo Stability
	INPUT	OUTPUT
1
2	23513	18716
3	21538	23540
4
5
6	23997	11198
7	11028	11429
8	30145	23580
9	24614	22201
10
11
12
13	27769	22418
14	20889	23149
15	20857	16932
16	25047	30648
17	25287	27602
18	28904	27460
19	19396	15696
20	24790	30355
21	23325	25332
22	9096	11756
23	21836	18704
24
25
26	15051	13186
27	14086	7244
28	22474	18917
29		0
30	25608	24089
31	20390	17647
32	33231	37929
33	24408	25683
34	21009	26475
35	26495	23985
36
37	10840	13532
38	44890	45394
39	23048	22424
40	19312	20871
41
42
43	20810	14714
44	8619	6482
45	16884	21319
46	16221	11042
47	21175	19905
48
49
50	17546	16402
51	18065	14694
52	14538	13973
53	10038	12824
54	22864	21434
55	13640
56	10407	16559
57	18541	11433
58	18735	21530
59		22411
60
61
62	8766	6196
63	10278	9413
64
65	10553	10182
66
67	4331	4214
68	24341	22722
69	22373	22536
70	26696	28788
71	21567	19472
72
73
74
75	14355	11807
76
77	13522	12737
78	26085	22082
79	21713	16808
80	19243	16520
81	20353	20928
82
83	17256	16552
84	8144	4410
85
86
87
88
89
90
91	8847	11213
92	15616	16723
93	13	15
94
95
96
Total	1205008	1156132

## Sheet: Bio & Tech Rep Analysis
	Input A1	Input A2	Input B1	Input B2	Output A1.1	Output A1.2	Output B1.1	Output B1.2	Output A2.1	Output A2.2	Output B2.1	Output B2.2
1	6217	15731	10076	14049	6625	8595	14543	14616	10512	9547	24708	16147
2	14298	35575	823	1109	43251	39700	72088	97562	43781	32465	609	732
3	12656	28461	72	146	19484	22814	57273	77642	25736	17630	116	70
4	13889	30076	1722	2692	38433	27149	71765	83622	41327	31091	4535	4332
5	15739	34692	27575	39984	83383	40886	85171	111424	90001	48994	109014	96138
6	16840	45211	8103	10827	41228	42002	17981	16683	44269	31124	19115	18159
7	5031	11952	9182	12946	5432	3044	10477	16490	9127	2606	11245	8385
8	8547	18064	510	860	8130	31517	580	1397	32978	20964	1946	229
9	9441	22298	7840	12222	57345	54210	16053	18896	51790	38847	15520	21102
10	3915	9045	63078	88532	17571	24020	859	2874	20004	17207	106231	94045
11	6392	11784	17374	23181	1099	624	379	128	1987	1179	75043	76919
12	1618	3795	24821	34080	12363	5341	5176	5328	9968	3461	92069	78810
13	3244	8747	54	77	17588	16035	36833	46618	18578	14323	32	12
14	6376	11196	91	261	21314	19175	8751	13199	22615	18268	260	612
15	8506	19365	56	59	43250	45288	53562	50878	57064	31593	148	134
16	8411	23996	1118	1362	23739	23692	38421	53935	32712	25111	1362	464
17	13536	33430	33178	42796	65799	63360	35133	41635	60614	48022	52218	46824
18	11181	23813	10195	14292	39612	41251	20947	24402	44955	30167	30211	17497
19	8731	20918	20175	29625	45506	51014	53226	63457	46634	43347	63979	63104
20	6105	15084	1534	2165	16734	4139	2160	1410	16346	16466	1868	1894
21	2782	6432	20833	32037	9038	6830	4	9	7156	11480	55957	54632
22	7301	19249	11065	15031	33981	43679	1145	263	32474	24310	17294	10923
23	2221	5449	20709	29370	3790	1885	762	718	4889	4025	33794	27942
24	6500	12120	16793	25201	20618	24874	9779	3107	28598	18454	52388	58594
25	16499	42098	875	1748	24271	26006	109208	121158	32398	19335	2303	1304
26	6691	17050	229	165	14648	33097	46447	50242	18979	11889	786	56
27	5335	13455	569	680	5876	13449	36982	39762	8074	11235	1429	780
28	9966	23508	375	491	30768	39001	30672	36422	19915	13543	823	1022
29	12385	29229	27786	37291	47181	33099	52508	62465	35007	26577	62686	63885
30	22381	51756	103690	148349	94029	85137	205028	247511	100734	67683	258605	264121
31	12658	29346	25210	34307	43721	44003	64423	63135	38351	41934	66521	74752
32	2499	4178	231	558	2176	7979	123	200	3273	1183	636	183
33	4328	13908	66264	90667	14531	28243	2999	2065	22346	20264	140782	132294
34	1726	3729	26713	39160	2519	1896	572	1615	2171	5372	51394	46025
35	5715	7818	24552	32352	10104	7681	724	1696	14184	13130	50797	47895
36	2338	5440	18271	23885	1807	5330	389	1222	2032	625	36505	33776
37	25468	63315	1947	3421	8160	12318	69180	90866	11082	8124	4087	2770
38	19966	43972	58	113	42045	39432	84868	94998	33057	32815	139	139
39	4032	10802	1738	2283	4178	6529	29934	35038	4845	2312	2944	2076
40	17756	39446	510	828	13010	12106	765	107	21831	11581	1357	543
41	21731	46331	53090	76306	65580	84308	104888	128232	69154	61461	143771	134359
42	28118	73239	13436	18629	61030	81364	18479	17970	79503	42458	17333	11598
43	2663	6012	42724	57474	2952	175	76214	86957	7726	1133	112765	120302
44	17195	36182	823	1289	55026	53244	1034	1972	51048	46111	1925	902
45	1175	2638	66496	93549	2255	355	3196	1260	749	604	100496	97170
46	3388	5692	67704	94094	7534	11626	624	206	2052	6037	113666	91629
47	2113	4100	28107	38351	865	1746	1768	614	4808	534	45823	32595
48	689	1697	236	259	177	170	780	427	204	1672	126	110
49	21398	50354	5306	6694	12165	17999	5828	2853	11419	10206	5651	5564
50	12847	26769	738	1092	23011	24639	11321	6274	13318	17329	899	1931
51	1126	2120	853	994	3107	1273	1116	1216	1228	1410	356	412
52	15823	37022	70	111	14039	22856	21498	28625	21198	13316	675	28
53	23392	49651	12125	16703	59809	57163	45427	48835	65810	48283	50497	37129
54	21362	56593	2520	3992	45767	37004	3390	2283	50149	29721	5646	2266
55	41140	85253	71440	102748	78263	75725	34947	46515	96009	46856	49018	50763
56	35219	78363	4312	5483	73764	68601	2179	1649	80595	64875	1495	660
57	21650	49941	29772	43090	58040	57530	3677	2745	90252	53091	7184	2923
58	14508	32026	7255	11276	52579	43279	20382	9140	56108	37871	10069	6855
59	15822	42716	2861	4019	59222	50337	930	1105	55304	39977	1967	1798
60	42	742	24012	33473	1018	1180	304	1319	105	787	20957	29028
61	19608	40204	12022	16064	18472	19932	7918	6848	32407	13630	474	553
62	3884	7228	723	1012	3436	816	6803	7519	1877	2328	550	1461
63	6712	18685	276	485	9158	11419	11133	11660	3468	4101	18	12
64	3694	6476	69	88	3563	2988	13410	11624	4892	1219	950	93
65	4578	15166	4085	5490	8856	11321	17270	16388	13656	6005	22236	19091
66	5366	11603	34808	46581	1250	294	56471	61539	2583	2431	76406	73964
67	21365	46164	853	994	37467	26553	31265	39671	44284	41336	39729	43955
68	14604	35917	21583	30718	18417	34946	3863	7506	33081	19356	8074	8465
69	4498	12288	6154	8403	6713	8464	1231	541	8412	5381	9633	10312
70	8131	16555	8690	12962	14971	23596	12746	4685	22813	20587	5879	9186
71	91	96	4318	6097	85	45	533	7	68	1030	14147	16488
72	1726	5011	4318	6097	7853	12770	6498	3309	14202	10458	19531	22436
73	19718	47152	12409	16448	34650	38359	478	67	49897	34045	15889	15079
74	17811	30038	4113	5498	6538	4503	1950	1460	5001	3837	8487	11996
75	3104	7041	912	1040	3969	286	6553	3572	3015	4455	18	602
76	11467	29551	2040	2906	11556	11108	14235	22150	17624	9458	5658	1062
77	463	751	459	626	344	1755	1220	960	585	617	363	1005
78	13089	30579	51372	77165	14708	15642	91269	92980	28220	12897	119456	101684
79	230	930	232	323	1151	165	671	403	130	94	423	399
80	26892	56259	22923	32544	45020	37285	4899	10147	60954	33030	9736	15535
81	28088	56851	258	208	56007	48290	12668	13679	47720	31986	76	34
82	6210	16595	73	99	6867	10364	6261	7801	9219	6277	2416	603
83	12520	28972	10084	14844	13643	11802	319	554	14794	6865	4536	4558
84	2642	6476	4105	5665	668	1451	1928	158	1799	3632	24130	26739
85	5911	21338	4571	6008	105947	157111	163437	956202	217349	983724	7192	4553
86	3124	7235	1284	1734	5200	5053	6760	7396	8363	5757	1297	1257
87	2312	5864	736	1121	7855	12543	20897	12113	19485	16718	1601	1359
88	19025	42870	497	694	22760	29243	27544	24335	33937	11856	658	954
89	28483	65074	7446	10633	30291	24124	16570	16833	48032	22575	15875	24374
90	2068	3784	30624	44665	993	93	11742	16989	1465	2383	22322	21412
91	27666	60978	42885	58741	17744	23677	2954	4855	25734	20800	11814	10548
92	8486	17865	1005	1524	13936	13428	3252	2559	11665	8925	2207	846
93	23462	49666	12434	5549	37448	30490	58876	47135	45252	33579	29000	67729
94	10482	24859	6256	8508	18493	32196	14076	9646	28795	23527	2678	2845
95	4087	10034	18219	25511	12275	7913	2316	3285	3152	4377	9142	10733
96	1901	4823	19132	25922	8754	12724	11480	2670	11343	7849	16139	21029
Total	1044119	2393952	1391843	1941795	2317598	2409753	2357368	3414238	2754406	2769140	2650515	2550294

## Sheet: NGS Replicates
	NGS Run 1			NGS Run 2
	1	2	3	1	2	3
1	92839	184342	55863	64587	12715	94823
2	228626	335504	77968	119199	31273	133426
3	70975	200657	21890	68935	9444	36144
4	121636	275549	54949	96403	16638	93862
5	138720	319401	56386	111618	18721	95438
6	32779	51071	10201	17581	4385	17145
7	41898	96193	16178	33441	5635	27238
8	5729	5848	4905	1919	764	8362
9	4998	19244	2981	6769	665	5205
10	13906	30946	15389	10512	1736	25863
11	6939	17600	1935	5681	881	2908
12	275254	512504	126002	179679	37201	211801
13	16734	48507	20650	17273	2248	35028
14	16259	28691	11382	10139	2213	18753
15	578887	1158810	231059	402076	77329	387379
16	22764	37832	10046	13477	3103	17591
17	30942	107156	25804	37926	4299	44104
18	18333	21432	8760	7636	2440	15252
19	220166	349174	79759	123280	30149	136130
20	18946	32801	8021	11619	2550	13477
21	12372	38696	7418	14360	1680	12408
22	4703	2855	537	1006	622	887
23	13384	20383	6707	7087	1783	11044
24	250040	409333	99001	143184	34185	167208
25	111988	141044	34003	49945	15472	58096
26	226775	448892	100334	159533	31068	172275
27	24497	72110	16894	25495	3417	28849
28	33805	57216	11470	20048	4607	19945
29	46176	127851	30211	45438	6285	52501
30	62593	146364	33290	52265	8563	58007
31	237720	420408	108278	148510	32200	184709
32	44314	56970	16860	19810	5933	28146
33	14700	20385	1601	6634	2008	2459
34	341419	396635	101979	138379	46657	172703
35	29429	54886	9426	18756	3935	15441
36	16631	65038	7591	22662	2298	13126
37	98318	145718	32939	51355	13212	56442
38	349161	679950	101776	229189	44080	164436
39	41432	86991	19463	28595	5047	31290
40	9782	38451	3567	12986	1292	6018
41	130518	221397	62979	77180	17443	106490
42	62292	91021	13753	31712	8280	23291
43	33253	84364	17365	29005	4487	29486
44	111794	222069	43536	76754	14716	73310
45	5963	8664	2726	2753	787	4583
46	296373	509060	110555	176501	39935	186481
47	39516	83383	11754	29138	5464	19534
48	11636	5833	1315	1464	1502	1876
49	35337	58665	10399	20862	5048	17828
50	408411	605691	149443	208887	54802	249661
51	673	4002	564	1292	53	864
52	46236	47087	14768	16214	6145	24753
53	65896	69289	17973	24340	9089	30530
54	4955	30385	3321	10601	663	5461
55	55005	119831	24393	42614	7647	42421
56	44957	76069	14412	26369	6077	25010
57	30720	56385	10723	19512	4197	18058
58	505307	954671	220347	331709	67419	368270
59	15028	60098	10849	20975	1963	18356
60	63132	105562	18692	37183	8708	31739
61	13026	32913	9331	11292	1748	15530
62	32048	90006	30051	31289	4398	50143
63	41684	67142	15086	22994	5620	25336
64	26462	81038	13495	28249	3523	21772
65	1138	7308	1305	2479	138	2168
66	14817	61217	15552	21723	1991	27069
67	49917	117693	24502	40956	6878	41630
68	24305	41453	13748	14173	3250	23226
69	91311	147978	31108	50703	12345	51908
70	180535	425474	98433	147750	24312	165267
71	13561	18825	4229	6506	1803	7031
72	292148	597236	134425	207578	39227	227853
73	477	2150	214	592	40	299
74	7991	55680	8856	19231	1055	15033
75	34992	68264	12009	23944	4771	20657
76	37234	36880	16180	12948	5018	27821
77	59475	80042	12114	27550	8057	20065
78	347232	741326	165324	258945	46429	277550
79	151	209	31	27	15	22
80	40291	89632	18594	31453	5496	31967
81	27426	61324	13565	21366	3730	23135
82	202718	461662	74433	162049	27470	126576
83	10903	16709	7635	5857	1412	13249
84	3428	3944	672	1273	454	1110
85	486438	1015963	197711	353940	65581	333533
86	133033	375611	81649	123593	16825	132947
87	558683	1375829	267388	475504	74415	448037
88	491121	951617	208940	329914	65860	349993
89	18080	23179	5433	7914	2531	9266
90	40533	95627	31648	33908	5487	54529
91	72477	171854	38628	60653	9876	65381
92	33283	109603	13246	37589	4549	21856
93	457162	1005402	222848	343560	60250	369503
94	487334	1063908	196867	371415	66234	332353
95	29991	71004	11084	22002	3589	16738
96	581106	1041679	228813	360697	77693	382480
Total	10836082	21284345	4568487	7391668	1455228	7686954

## Sheet: Infection Monitoring 1 
	Input		Innoculum			48 hours			28 days
	1	2	1	2	3	1	2	3	1	2	3	4	5	6	7	8	9	10	11	12	13	14
1	37942	12804	64587	12715	94823	173077	3035	12733	7189	71539	1442	78070	1718	51012	22063	208	875	1804	5678	9290	2120	1019
2	431701	86906	119199	31273	133426	299803	17357	83000	171295	430389	5910	180845	11026	11022	334239	55577	98511	43003	74134	65057	21161	15404
3	103721	24888	68935	9444	36144	47144	3118	27898	360558	103180	1738	63864	3739	2431	56785	6394	48002	3244	2196	21769	3783	1802
4	169669	37572	96403	16638	93862	133773	10163	47564	147273	150774	22326	75301	4288	64992	60624	30817	17523	5161	195859	32011	9753	2941
5	189329	50339	111618	18721	95438	233521	7611	33639	340462	246559	3241	81493	6655	170265	47836	14290	50531	8515	8568	22913	12134	42502
6	53481	12952	17581	4385	17145	29203	687	8978	26452	48087	959	34994	13	278342	1862	5935	604	1608	1412	6830	1300	4800
7	66559	11298	33441	5635	27238	21661	3482	13504	96396	52187	442	25181	820	1666	880	19255	67	1798	1695	16211	1573	750
8	5167	827	1919	764	8362	645	637	41	1455	1971	0	1277	0	566	312	13	34	156	4	704	138	46
9	74998	15148	6769	665	5205	12898	1536	13201	16092	97351	843	25550	2369	1467	2436	13673	89	1922	3389	10513	4627	1327
10	3665	1754	10512	1736	25863	22837	1009	1379	2185	2672	84	5810	27	311366	207	24	1047	214	28530	979	1344	311
11	454	269	5681	881	2908	7029	36	100	540	3731	49	263	6	1701	53	16	60	40	267	28	149	67
12	13868	13295	179679	37201	211801	290927	3941	249	327337	25886	2780	80173	296	584100	67682	15027	100946	34999	346687	2683	2697	60242
13	150397	33327	17273	2248	35028	9997	7217	23322	36549	154735	1229	59988	3006	3567	5804	18531	1191	4316	4011	25650	7474	6075
14	66594	10843	10139	2213	18753	9038	5740	17578	3820	79701	510	36628	1071	2376	1729	3829	737	2387	3105	16159	1518	987
15	139123	42753	402076	77329	387379	744275	10732	47312	284811	177219	35099	118741	11055	314794	74051	35021	282856	13991	425942	26791	308285	77169
16	116155	26385	13477	3103	17591	3812	6160	27866	18186	141287	590	48897	5898	3550	3570	6550	58216	3030	4036	21132	6294	2138
17	251683	41340	37926	4299	44104	57652	7856	61756	33721	176047	1793	170718	6405	5709	5726	19294	1992	5609	133280	27068	10890	2852
18	60951	9889	7636	2440	15252	6135	6215	15671	11138	59968	531	27369	2537	2105	33199	9371	36576	2105	1276	15423	2241	1616
19	145408	29371	123280	30149	136130	223739	5824	28710	17401	105099	1479	97906	3003	4205	19563	41395	96324	6090	62518	27243	56022	1896
20	8229	3306	11619	2550	13477	15977	357	1388	4032	13733	183	3110	741	10	6	9	163	687	11	4017	128	2938
21	29	784	14360	1680	12408	5069	4	1302	16	7	118	12608	1	20	3	1	7	46	217	1961	4	3335
22	1240	793	1006	622	887	28	10	1436	7	17	68	54	463	22	52812	18	3	41	7	659	11	0
23	1885	354	7087	1783	11044	24833	87	76	18	138	2	51	8	4	12	4	17	1	13	8	11	3
24	7981	8247	143184	34185	167208	344250	1130	2319	67364	4789	6758	203853	1446	831163	357849	120	5687	8976	149996	3056	7666	1149
25	477171	91910	49945	15472	58096	106266	22211	92245	74125	472576	12362	179050	18736	9982	6665	66388	416267	13046	11804	66289	21253	6975
26	185176	39304	159533	31068	172275	307633	5463	43449	49416	178527	22355	135754	5859	66504	22438	26552	3675	5736	128309	25554	255686	3764
27	193332	34678	25495	3417	28849	37655	10032	35832	32731	174595	1557	80106	5982	3254	10678	23181	1597	5734	7016	35772	6932	2422
28	94868	20508	20048	4607	19945	3463	8367	20335	8826	84038	4931	40082	117	4019	7731	16394	6056	3334	42277	16906	3616	1387
29	204920	37414	45438	6285	52501	59157	5950	35824	31547	175400	1282	121318	4481	5314	5004	20066	2173	5168	2382	23756	5719	2703
30	741199	132175	52265	8563	58007	24085	30727	126313	117549	659859	7160	276990	24081	17643	20957	55773	7671	21052	16040	90830	25589	12559
31	186658	41496	148510	32200	184709	314847	13039	29676	54692	179131	38211	107663	6543	66208	82892	19309	289053	4913	4067	29217	105805	56030
32	3990	2617	19810	5933	28146	47918	318	30	13	5296	73	1064	5	400	332	3617	189	38	3	895	81378	1
33	8088	1614	6634	2008	2459	11600	22	2366	1740	6433	74	2020	851	66	37	21	332	90	23483	20	452	60
34	1942	7420	138379	46657	172703	355316	1942	151	379552	4337	5686	53836	4248	45625	46606	12	16752	4	3486	4582	262797	236
35	6333	2007	18756	3935	15441	12709	119	59	70	3956	4	6461	945	578	3586	437	161	8	95	1808	63817	73
36	99	614	22662	2298	13126	17612	635	66	5	34	140	320	0	2	3	1760	2	27	6	3	5	34
37	446068	79830	51355	13212	56442	56046	20719	106177	228533	426614	4030	180151	7674	75687	15237	64414	10530	13578	24073	49764	124465	7015
38	508621	97288	229189	44080	164436	364669	26242	83975	604081	489969	33679	200473	15238	12536	77719	64478	4924	41123	20286	70281	90798	34645
39	237721	38867	28595	5047	31290	67563	9854	58253	33322	185344	2885	76403	7429	6487	29764	27422	1587	4847	4841	24981	7539	2589
40	4329	383	12986	1292	6018	297	4	1345	16	28	1	357	731	3	166	7784	10	30	3595	2	8803	84
41	390631	84385	77180	17443	106490	114510	21406	89930	126084	410114	3686	160804	13472	8656	13019	51689	13324	11232	9200	68316	207740	6424
42	78752	21649	31712	8280	23291	77295	4938	22194	8237	87898	4334	35586	2305	82692	3115	16649	384	2632	2523	13443	202669	1061
43	290772	54677	29005	4487	29486	21371	9590	45558	43905	267269	3156	106045	7786	6882	8901	30103	2591	8803	6013	43646	10918	14683
44	8473	4873	76754	14716	73310	148962	2102	1657	5849	16516	181	36669	3958	61238	7255	1512	88336	130	4919	10918	1239	1872
45	20908	2964	2753	787	4583	439	221	2464	2230	12315	195	6535	1183	737	679	24	20	566	350	1266	1026	204
46	1692	6155	176501	39935	186481	562653	3173	447	25178	5997	24293	8349	1436	535963	42296	7661	46417	3604	129606	3147	5489	1557
47	11045	2166	29138	5464	19534	15684	726	4272	3251	4079	2664	13159	2053	242	671	8	2	295	912	441	642	1568
48	2329	1010	1464	1502	1876	2883	31	2177	2126	341	15	1387	330	710	760	46	405	59	231	56	549	25
49	177235	40434	20862	5048	17828	29479	5210	26922	25208	178680	1422	81629	2990	21688	4946	16788	3683	20709	2783	44443	7938	3219
50	40652	17348	208887	54802	249661	597039	6884	12023	8944	81995	378	76958	9216	392550	80092	17749	187002	25238	281533	15837	178378	78768
51	11861	1725	1292	53	864	1386	575	2070	22	13461	255	7008	12	304	705	773	294	507	676	2265	833	265
52	176364	29150	16214	6145	24753	24099	8346	37408	22970	210267	1386	66443	8376	2846	6332	15314	744	4970	3446	14117	9487	3581
53	84397	24855	24340	9089	30530	37529	6841	21405	76337	89425	734	33781	3900	2726	5172	11617	124655	2479	2506	3554	253516	976
54	13294	2693	10601	663	5461	771	167	2118	3228	18391	257	5720	2053	818	1014	43	649	507	409	4470	1614	343
55	523788	84242	42614	7647	42421	37365	17529	96040	66844	497707	4027	198592	9280	8292	13936	38352	4111	14556	11509	54297	22233	23763
56	28483	4496	26369	6077	25010	34832	919	5197	9819	29326	377	9762	4491	1292	11530	2309	2823	6388	1094	5774	771	722
57	25906	6721	19512	4197	18058	32262	2232	7937	4382	21869	194	32024	1201	17149	796	6259	1784	1057	897	1693	2453	431
58	10578	15624	331709	67419	368270	987149	3968	659	86864	2210	31289	94373	1386	239830	65154	29673	401247	15796	78619	12756	269158	1048
59	3392	1429	20975	1963	18356	17667	1933	365	8626	11470	114	1541	70	498	1114	1543	31	217	206	734	49	99
60	294	2750	37183	8708	31739	62944	19	88	2029	231	0	7703	6	429	6	30	32111	0	1042	6	28	2
61	139579	24891	11292	1748	15530	23425	6226	30094	16237	149753	1080	55701	1232	4227	3315	10797	2123	6888	4323	28720	5046	2298
62	39457	8728	31289	4398	50143	184518	677	8212	14704	39467	436	25973	3868	1137	2189	6658	293	1145	159030	8917	2007	666
63	52665	11763	22994	5620	25336	55213	3203	23331	15254	64465	11218	23643	2404	4375	3736	8620	25	1615	661	6933	2788	1075
64	22654	7762	28249	3523	21772	24231	3238	6608	6262	29947	350	12678	1045	1025	6051	14491	668	750	413	7405	426	637
65	41847	6500	2479	138	2168	40178	1183	8870	8605	24702	363	11946	665	719	210	27	254	526	754	3760	866	322
66	233618	45296	21723	1991	27069	6096	12311	48387	22549	229443	1813	89778	5496	5725	3753	33476	2575	6520	5513	21812	7740	3301
67	280834	51642	40956	6878	41630	16711	9405	65095	64274	273384	2504	116950	7035	5632	8452	39951	2933	8154	8109	39896	10898	5496
68	73746	15027	14173	3250	23226	41259	2514	18495	9357	74353	384	29422	1443	1757	4151	5607	2048	2461	6249	11432	2280	967
69	3072	2394	50703	12345	51908	146431	233	277	6357	349	692	312	101	5156	3073	24	22207	5075	2366	142	63631	2436
70	9630	6317	147750	24312	165267	309382	1847	2271	564021	1663	13147	248851	941	24870	157246	3153	10149	1691	498	7026	112821	14057
71	1359	1244	6506	1803	7031	33788	70	11	2	3294	0	11	1	14	2	7	17	0	5	1565	5	1908
72	6227	9594	207578	39227	227853	368118	2161	293	31	77	5224	47127	5383	11835	5743	2165	1980	420	116962	4311	19332	25171
73	1969	966	592	40	299	817	4	217	2359	5679	124	135	4531	261	384	4711	19	35	105	7	48	24
74	53501	13416	19231	1055	15033	11196	4752	15431	10396	58184	310	27677	2251	1873	2596	12855	21	2539	1658	9077	2717	6697
75	27206	5278	23944	4771	20657	40304	998	2614	2945	13770	174	10224	404	111418	7374	1350	58234	738	623	5435	1194	365
76	90883	19607	12948	5018	27821	39472	3149	14680	29484	115091	871	45895	2732	1852	5067	8904	221	3608	2077	14110	4552	1753
77	701	1976	27550	8057	20065	29137	797	132	42793	174	36	283	12	108	268	21	39	28582	37	32	8770	55
78	379494	74792	258945	46429	277550	452432	16907	76290	297184	303306	42913	157765	15782	377581	68266	41731	62076	16443	136931	65554	81099	16561
79	27	1589	27	15	22	162	0	5	8	6	105	8	1	8	6	0	12	0	8	1	12	1
80	138674	29596	31453	5496	31967	43376	5470	28939	70002	144128	1195	62002	4123	134790	5267	14189	41992	9398	2773	19220	9736	2552
81	78406	15068	21366	3730	23135	53014	6654	22803	8256	73131	713	35223	5028	2477	1493	7897	1662	2342	904	7195	2254	1508
82	26590	12143	162049	27470	126576	283249	1798	6912	554008	33451	273	9508	6061	204503	2168	2417	3678	2239	469477	9925	73587	47692
83	6959	1271	5857	1412	13249	4314	40	13	3401	1003	163	1903	755	1091	488	2	1	231	0	2205	1	208
84	17598	2622	1273	454	1110	510	476	44	2750	12904	61	3973	7	332	11	5532	1000	382	24	3699	631	172
85	228318	57679	353940	65581	333533	562812	92163	261961	544068	683095	74745	89133	104227	584394	218603	417032	103324	11960	302340	158549	126330	38063
86	41024	13171	123593	16825	132947	216319	2777	9682	17775	41099	1905	89547	2732	2661	2409	5297	2276	10659	56374	10125	3927	1194
87	120485	33268	475504	74415	448037	652442	9878	20424	383919	94901	64806	243161	5565	108429	262940	26169	368732	12284	279717	35434	281175	30282
88	116585	33877	329914	65860	349993	601371	10925	30374	337972	97244	7079	117224	2970	512189	76048	36166	523532	140167	97421	22473	3684	20737
89	46849	10845	7914	2531	9266	1343	3133	3867	11916	35129	1036	18651	3476	2010	198	14770	907	1498	260	7751	2460	677
90	177977	39000	33908	5487	54529	8405	8395	52616	36099	225288	1848	160752	5558	5844	7316	17843	3198	7168	3755	26916	10088	3094
91	285504	53251	60653	9876	65381	95579	14230	55266	53523	256466	1517	223990	8420	6205	6414	31102	2844	8872	9375	35333	46579	5584
92	6415	5480	37589	4549	21856	41937	1934	1834	3761	4242	255	2426	649	21	7	1462	1	214	238	5326	1772	2216
93	6864	12523	343560	60250	369503	584998	2596	1085	160510	3126	819	69987	5060	193546	174540	29235	147240	31391	798803	3095	107696	148376
94	6044	13340	371415	66234	332353	584496	2701	1219	355210	4552	11821	231493	387	1011871	114366	4233	229711	10162	140766	15069	413156	18269
95	2454	1344	22002	3589	16738	38550	341	842	1202	767	144	850	66	1476	558	172	1070	88	59869	129	6377	369
96	3951	13605	360697	77693	382480	651896	3847	1288	497893	8681	73264	137234	1308	301879	379132	11886	29961	2066	364	12729	101961	16919
Total	10070756	2169780	7391668	1455228	7686954	13557959	593431	2308531	8277735	10259078	624949	6280296	456734	7979596	3280451	1761074	4100673	726527	4951850

## Sheet: Infection Monitoring 2 
BC Number	Innoculum		3 day CBA/J					1 Month CBA/J					3 Month CBA/J			3 Day Swiss Webster			1 Month Swiss Webster						3 Month Swiss Webster
	1	2	1	2	3	4	5	1	2	3	4	5	1	2	3	1	2	3	1	2	3	4	5	6	1	2	3	4
1	42602	52498	42837	44130	36442	57886	45732	59	1314	288	116486	138209	96	810	34	51269	45739	40702	42	50	181	7388	200	129	0	6690	7973	153
2	70677	81222	122874	71517	114043	67390	69169	81	18	288877	8	112559	275	93	7	77673	87116	69949	104	10	390	9704	407123	8165	4	4573	13484	25
3	27679	25451	12304	18696	22414	12147	17698	111	2384	65	256	185	3849	156	13	45066	19909	19763	10	41	28	38	24	23	0	118267	7856	60093
4	27737	35598	40563	30012	34228	67478	30920	14446	1704	143	5093	125	4049	346	5	43212	45174	18785	97	16538	115	64	78	82	0	232356	2032	53
5	42348	47365	42334	44075	74729	30576	43360	113	3979	14065	7187	190	37	4072	2	67158	40497	35984	41	39	11226	7256	152	19	4	1769	7029	1208
6	3817	3372	3236	5096	3297	14092	6637	29	80	22	21	7	21	59	4	4312	1465	3847	7	6	6	13	15	3352	0	179	5591	17
7	11607	11056	14833	10678	6883	6084	12597	459010	38	2513	45418	9	70802	66	2	13761	9841	7330	54989	273	4	27	25	10	0	845	2289	8
8	181	1973	1609	984	108	1736	1003	18	36	25	18	7	137	3	0	98	52	789	33	44	61	1028	23	56	0	224	2325	2
9	5997	7510	7739	7324	5164	7758	5790	15	50	34	22	69	205	7	3	7892	4337	10821	74	92	110	15	1	49	0	889	21	5
10	4926	3996	4445	5987	3192	4395	6880	36	695	7210	132	1520	9	11973	4	4542	3174	5078	56	26	79	426	197	57	0	500	111	0
11	199	201	1674	231	187	161	197	9	100	486	8	98	18	788	3	272	172	121	26	5	30	31	13	8	0	46	32	10
12	114159	128330	137310	134677	165839	138390	134349	43	232936	12521	12	6	51048	10	7	163237	114989	102557	2427	8	13	1067	994	15929	4	4192	8988	6
13	4194	4429	17821	6113	1383	5560	3706	37	108	21	5	10	4263	12	3	5218	5123	2698	311	5	15	8	87	9	0	496	5555	7
14	2806	7213	12004	6731	1783	6991	5683	26943	9	132	30	12	14	9	6	9789	1877	7437	5	117	17	4	5	10	1	552	5342	3
15	154349	169785	135239	169980	198555	207882	187960	33128	232673	464	1447	620705	9589	687	2307188	236126	140070	164908	318	52516	37	253870	188915	203834	91	19555	38035	241881
16	400	42	6013	1207	396	207	1014	61	29	21	3	20	39	10	80	45	39	16	87	33	7	4	33	9	0	141	12055	78
17	6104	6775	12566	8401	10532	5491	4649	94	4	19	7	51	59	6	4	9171	11270	9384	5	2	171	1	3	61652	0	474	12736	6
18	1984	2012	5247	3817	75	320	1554	41	9	70	8	3	8	60	74	66	2450	1408	2	2	0	62	219	15	0	274	2903	12
19	36001	56147	29956	49086	74639	45247	51615	40	29	375406	3845	20	131	11	8	62775	39159	35882	20	70	2090	5194	38	43	6	3918	5446	4
20	3696	3964	1051	3119	19238	671	2895	10	3	70	13	1	4	0	1	16	8816	588	23	3	3	3	0	1	17	266	12	2
21	4655	4051	11679	6478	17643	7981	6588	31	13	6151	14	22	23	2	11	8206	7333	8213	478783	2564	22	5	2	4	10	387	4	3
22	1422	1276	303	1583	129	128	1334	12	15	39	21	26	25	32	10	3882	4791	1218	20	21	20	11	10	10	0	227	15	5
23	4615	6139	18227	8803	464	1265	3180	57086	28944	5	2	2	3	0	0	7066	4574	1906	37639	312	2	1	12	1	0	176	38	8
24	101408	124730	118882	100961	122790	108701	120183	2101	76979	507582	74845	204016	715138	75	720609	151296	121828	85537	124	951103	136	88	806734	5063	35	7817	1516	872734
25	14500	18426	42290	10595	13639	10167	11122	72	11	47	4	14	67	1050	54	32305	10539	22459	14	81	7	133525	1739	84777	4	1723	30742	62
26	62382	80998	86294	74565	75654	57437	59135	55189	5052	100	1	7	46	4	6	108596	75876	51665	3	208500	18	11	28366	152	1	1746	21514	74
27	4583	8035	18280	6542	6458	2632	4229	587	19	103	33	106	3165	124	6	16907	9643	7054	13	82	2	4	51	1	0	627	15688	12
28	3229	2341	5898	5005	3003	418	3385	16	3	7	3	0	10	0	1	5623	5285	1437	1	8	2	2	2	1	1	774	1768	4
29	19833	27741	34911	26054	17467	14785	26014	24	3	7462	53	1	14	4	3	41295	27151	25996	1	9	5	2	4	3	1	2112	3603	3
30	606	377	33137	36	6504	91	585	87	13	206	22	121	48	2	31	179	29	342	53	77	10	46	74	21	201	431	48964	227
31	43490	52019	57505	45117	55392	59290	48812	58	1009	175716	4932	7779	377	162	342	74466	46121	42582	33	12494	76	108522	1815	8197	3	1918	1805	279
32	9284	12140	3572	12168	22339	5629	8864	19	27	45	5	3	34	3	3	13837	12193	3661	15	4	31	280288	4455	276	1	3254	4367	11
33	2639	2187	455	3018	1315	5255	4903	47	6	88	11	2551	25	9	1	2195	4001	3011	10	5	7	63	5	18276	0	20	12	15
34	100475	122737	109598	106519	120417	130569	129938	5343	107024	1079593	6521	233586	63	1728013	38	159405	112207	96219	20	2795	192	59777	26642	6582	6	8687	21697	13
35	17484	20580	13962	10740	39004	9811	27821	9	47	270492	9820	10	17	21	10	24703	13630	17291	10	11	68	12910	339	28	0	546	7366	5
36	5118	5493	6	3933	1590	6326	4578	6	2	19	45	10	8	6	21	6978	5609	7906	29	7	8	885	5	7	0	711	1	4
37	7478	6163	30875	3555	3500	2082	11404	75	12	149	1	28	66	5	7	10518	7427	6563	12	3	12	78	23	82206	0	554	6442	85963
38	83869	89261	119011	65656	52884	69691	92067	173346	92	17441	35084	137	244	984	1072331	126596	95789	65050	231	126	115	191	333	114642	29	3430	25632	44
39	6743	4663	16460	9791	9482	4754	6439	1387	1240	3273	1446	1759	2239	2647	1801	4050	6615	9170	1821	43207	1454	1609	1603	1478	5	196	11200	13
40	3542	2908	6833	2154	2	1259	1881	26	1	4	8	1	1	4	1	436	1333	3935	3	1	5	3	1	2	0	537	0	1
41	15305	24010	44003	13786	30531	13992	13354	2111	8326	377	148	134	165	171	233	16018	13178	14135	197	113	158	138	8754	174	3	1351	34272	24
42	5509	8250	13790	10335	5020	7738	9880	20	12	8	4	0	3082	6	1	15295	5585	6068	24	16634	1	149580	2298	276	1	492	4809	8
43	2221	2803	23026	1549	600	391	2050	126	96	201	182	290	67	66	325	4652	1688	388	65	53	43	174	78	17182	10	170	17192	30
44	36253	36702	44133	50340	45740	30703	47436	869061	17221	27739	910873	81	55	9	13	51642	39332	30201	58	5004	58793	91162	9455	22157	691422	1487	8582	7
45	2308	1798	122	1697	3962	1909	4413	77	11	18	68	20	4	1	12	3794	751	892	8	7	10	37	7	24	35	167	11681	0
46	74476	80385	92672	59336	87268	64171	95101	130	169198	311193	63081	27	51	11	42	127330	76409	74379	222583	3177	89	160775	2458	14714	362	3494	1208	17
47	14479	13763	18094	16290	16912	17239	14242	13	55	907994	55949	9	45	3	1	30694	9827	9546	3	3	71	2	8	59631	3	162	10227	7
48	1887	3175	1018	2745	799	602	4401	158	12	2041	38	82	12	144	106	5754	2805	2277	68	11	136	94	279	116	1	14	34	91
49	3849	6101	17491	8715	615	1618	3155	39100	62	2750	110	106	2268	641	127	2596	7017	4591	132	107	115	42067	671	162	0	423	22446	27
50	114872	140198	122434	136102	214219	111332	129724	120057	488	720961	29722	3602	989	578221	871	193483	143539	93932	751	747	757	227449	63812	51320	6	5353	28720	222129
51	482	212	982	56	59	27	248	30	1	138	9	20	3	75	2	88	45	31	5	4	11	59	15	15	0	10	41	94
52	10418	11104	20697	11418	5194	713	9083	119	2	1412	38	65	8171	297	116	20202	8255	8250	17	2353	63	97	263	41	2	1113	1618	30
53	9179	13983	7270	5454	2232	4313	6272	23	1	7	3	0	84	9	1	13323	10401	5306	1	2	135	2	114380	894	135	385	36536	28
54	649	1680	5659	1093	4	110	1906	4	1	0	0	0	2	0	0	5530	1497	949	8	0	0	0	1	1	0	204	74	0
55	1139	781	25229	2781	1324	2233	1566	47	2	3	4	1	15	424	2	1252	1221	1155	1	1	1	8	1	29	0	597	46489	15
56	1933	1656	6828	1516	2063	8909	2063	6	97266	162	18	8	2	6	0	7045	3016	2009	4	0	17	14	25	47	0	114	22931	14
57	11509	11981	12186	9277	20181	7979	10947	89	2	29	1	0	3	1	1	14294	8171	9096	2	6	2	1	16	1	1	1144	23504	4
58	148194	175310	125432	153288	177875	135029	162030	182859	47	1610921	31766	89671	339	36	52	236504	128760	159985	53772	299	95425	906	436088	34509	8	8029	8271	9
59	4008	7397	6423	6402	2766	6001	9237	10	6	30	23	16	51	17	80	12503	5423	463	7905	91	27	13	16	24	0	159	6922	12
60	10837	10662	2861	10924	16214	3564	7209	9	6	36	8	36	5	10	17	16617	13081	11672	19	13	10	91184	1450	82	0	845	5041	3
61	4466	6417	10206	5529	11654	2225	2519	95	12	92	49	738	61	15	1	2166	4203	7632	39	397	56	145	9	62	0	666	11	7
62	7880	10176	24432	8248	17494	5044	14188	65	13	15853	5	20	5	3	9	6229	10976	5536	5	8028	17	88	19	24	0	709	5069	6
63	16861	16972	22021	21956	20709	33341	24369	28	75	40422	84	103	14	13	5	31516	21602	20087	164	2481	178	24	4	58	2	1412	8652	38
64	10239	8801	13623	13601	9536	23625	9942	34039	18	31	13	19	6	3	14	11772	5567	10662	19	19	2411	5	0	16	3	616	4311	8
65	1157	1973	2054	2187	169	84	79	11	13	41	145	17	64	0	2	2421	2839	113	40	30	23	5	4	16	0	320	5839	8
66	1907	487	17992	2123	370	73	1054	101	25	70	60	841	5666	15	93	3053	1038	2248	2089288	14137	59	16	61	88	5	1183	8584	13
67	5314	6834	29663	6504	6750	5439	4699	80	14	41	34	118	19	3	77	7783	1748	5254	14	18	35	93925	1483	307	2	1024	14847	11
68	3677	4349	4902	4219	123	1079	1861	18	18	163	22	47	3	3	0	4776	2493	894	121	9	67	5	6	10	0	455	6737	9
69	30975	28932	46728	26902	47744	41693	43840	346	10	135	14	728645	21	32	1	36837	30857	30240	78	920	15	71310	1147	76	0	12235	2600	13
70	64970	83695	84977	81927	89372	88437	85224	99253	3287	80208	3404	1745	103	12485	11	119972	105167	77642	90	16321	98	488028	51576	22941	5	328296	17031	92
71	1975	2295	4561	1169	1712	467	1100	111	3	11	167	6	2	0	2	2900	3492	2922	11	6	19	13	1	5	102	154	1	0
72	109763	132931	89556	109052	112934	105811	114814	225124	19	18629	29321	35	62	493	86	168898	108566	103910	203	6670	15	14922	245	91029	1	3787	5	2
73	39	71	1419	54	49	42	68	36	7	37	3	3	0	4	3	87	63	32	8	9	1	176	30	5	0	241	7	4
74	470	759	4513	2260	1239	50	1201	39	3	30	8	27	2	2	0	1685	1745	2912	7	5	3	103	10	7	0	267	23	8
75	5652	9070	20293	4961	15841	10661	11053	4987	2	28	1397	4	3	1	0	13325	3531	7011	2	1	7	12	4	11	0	366	7	2
76	8089	9241	32116	9556	7331	13285	13171	12	3	539	33	357	5	3	3	6226	10108	3093	2	4	8	15	4	36	0	489	9453	5
77	6032	6389	4338	3410	18243	13340	7552	7	2	138	27	35	4	13	1	8021	10725	5199	2	50	24	16	16	33	0	16	4	11
78	180117	211861	178907	182800	242677	185405	183616	74407	421417	501141	241908	549286	287	49	102	336487	182487	176629	499682	224946	812358	6787	1376	208596	9	17799	40468	145081
79	29	35	33	26	25	13	33	0	6	30	4	4	0	2	2	44	13	7	1	3	26	21	4	2	0	1	1	3
80	4000	6998	11783	5004	10261	3364	8374	12	55	109053	83	15	13	426	0	9730	8081	3181	3	1	39	6	8	17	0	524	6	2
81	9313	8760	13543	7031	23053	27043	10896	25	10	130	65	773085	18	12	5	8098	6585	6868	39	4	25	1	13	32	0	14376	5919	4
82	46528	47369	50678	45949	29190	59359	58208	57	85	376	235280	152	16951	99	5389	93151	43230	44871	187	27	1825	149997	431397	471498	6	2107	38586	52
83	3185	5017	14901	3896	2832	332	470	24	77	19	0	9	11	1	0	4737	1222	1909	0	121	1	0	0	1	168	243	11618	27
84	1164	664	829	664	3378	4855	1085	11	27	65	40	236	4	11	30	1339	77	2582	6	18	112	11	22	41	1	101	26	3
85	105997	130698	154602	121753	154764	121807	107582	34272	1672	992	2341	64376	9976	750454	35	166434	110935	80850	4018	72	335886	25162	1023	127118	9	5318	40651	122
86	43443	41833	35626	43177	70153	67451	54325	29977	1183	1504	862	21601	32	1678	0	67782	61259	38183	33	92	58137	678	116	637	3	2973	3657	3107
87	200000	241150	227807	220205	259352	212791	218012	4620	85702	118272	37372	117569	157	2271912	52	314853	216697	177006	70	733	373	370629	5302	3753	191	18339	23125	699466
88	184267	213745	223055	223577	291471	157424	238922	145522	665091	155882	183074	183381	3641256	145	82	321602	180294	154395	99	959558	1271806	22644	2587	815834	13	11883	37463	85
89	2547	5445	13615	5440	5079	12136	10832	1702	7	5	25	2	18	0	0	12219	4050	7111	0	9	25	3	0	6	1	425	4766	139263
90	13198	9319	25946	11926	20333	10693	10391	48	8	136	5	41	39	85	20	18220	7325	15958	308700	1744	74784	571	222	26	1	694	17259	5
91	17184	21957	17745	17204	10046	12544	17334	43	14	41	8683	23	64	11	8	15322	19596	19248	373645	2828	24	2	3	22	2	391	4245	3
92	6442	7737	8901	8767	24400	7657	7163	5	5	27	35	17	7	3	1	8521	8936	5612	2	1	1	14	6	2	3	589	0	8
93	127509	162134	134979	145532	111567	122905	139067	59679	37830	218292	135519	84084	102	165	14	178878	150476	118695	132	19	185997	2885	3081	83358	6	8926	21558	176243
94	161990	186356	140302	192668	239956	150432	187903	45137	149262	98697	251447	104814	702	683	430423	254993	170695	127640	585	131912	477397	11798	66789	156813	27	330303	17315	31
95	15225	12565	12058	13945	30840	15532	15769	244	43479	56	33	3484	44	10	10810	13453	12888	8478	112	374	15	1480	1056	1179	1	552	5254	1307
96	184654	229172	126579	193178	225637	174071	183883	8566	110885	2291	857113	374545	247	99	14	336436	189168	145207	7514	42149	29	198446	167879	77369	11	14626	33979	120
Unmatched	628667	723932	1072563	681269	792488	594281	671547	3765397	3164448	9918397	4732024	5627335	5763503	6657940	5582401	910835	595249	3873184	5188542	6053271	4275819	3919247	5181442	3866066	98931	1783943	770649	312558
Total	3743250	4389294	4848029	4055907	4885153	3882097	4202333	6577994	5674312	17638868	8125634	10054972	10321150	12029346	10134432	5879654	3927227	6727588	9336598	8786902	7670354	7027176	8027380	6743672	791916	3024141	1792513	2963329
Matched	3114583	3665362	3775466	3374638	4092665	3287816	3530786	2812597	2509864	7720471	3393610	4427637	4557647	5371406	4552031	4968819	3331978	2854404	4148056	2733631	3394535	3107929	2845938	2877606	692985	1240198	1021864	2650771

## Sheet: Trypanosome Pool
	Tech Rep 1	Tech Rep 2
BC01	97483	75410
BC02	42820	38457
BC03	60993	48508
BC04	71109	51180
BC05	174064	66953
BC06	56025	52658
BC07	171056	60809
BC08	82409	50430
BC09	92183	68755
BC10	70533	54234
BC11	135492	7567
BC12	104099	42932
BC13	96480	78109
BC14	83587	34561
BC15	140061	52350
BC16	82395	14592
BC17	45977	37596
BC18	77608	34778
BC19	92904	69583
BC20	48972	40135
BC21	124207	31411
BC22	208750	89135
BC23	108419	110343
BC24	63195	75301
BC25	176050	59836
BC26	155721	101448
BC27	204190	93345
BC28	103498	75032
BC29	153852	73551
BC30	136188	132006
BC31	116776	51490
BC32	163745	130417
BC33	207720	181942
BC34	149936	106120
BC35	109463	129839
BC36	191949	126587
BC37	183486	34016
BC38	231686	70086
BC39	103674	167647
BC40	157303	47964
BC41	153636	123249
BC42	164186	105710
BC43	218008	63067
BC44	170429	80474
BC45	118344	79020
BC46	243757	85908
BC47	56797	67538
BC48	101372	38817
BC49	53379	30399
BC50	189827	26842
BC51	113451	125347
BC52	124913	124081
BC53	51145	62626
BC54	40055	71363
BC55	78404	21002
BC56	90158	36691
BC57	48790	29714
BC58	66977	29483
BC59	73373	28893
BC60	148089	49729
BC61	104239	99887
BC62	69930	31809
BC63	100711	33791
BC64	129695	34023
BC65	123290	96761
BC66	122903	39373
BC67	88984	25976
BC68	71724	58496
BC69	213311	58520
BC70	50305	51553
BC71	71318	65893
BC72	187013	48848
BC73	89650	44754
BC74	75944	56068
BC75	130608	79923
BC76	89881	48620
BC77	18619	52493
BC78	83775	6861
BC79	173702	136430
BC80	32120	107532
BC81	45830	8451
BC82	130572	44099
BC83	189007	98681
BC84	88929	89122
BC85	71183	7635
BC86	164936	48320
BC87	99882	55107
BC88	98832	70927
BC89	142845	88817
BC90	239394	47904
BC91	84000	112512
BC92	98533	56153
BC93	172656	58665
BC94	255620	83727
BC95	143712	143718
BC96	169947	84460
unmatched	3955939	2155882
total	15366147	8743328
matched	11410208	6587446

[truncated: 1 more sheets: 28 Day Stability]
